# Supplementary material for: Morphokinetic Analyses of Fishing Cat–Domestic Cat Interspecies Somatic Cell Nuclear Transfer Embryos Through A Time-Lapse System
Source: Animals (Basel). 2025 Jan 9;15(2):148. doi: 10.3390/ani15020148 (PMC11758314; doi:10.3390/ani15020148)
Supplement: Supplementary file 1 [file animals-15-00148-s001.zip]

Archive with 8 entries (8 files):
- Video legends.pdf
- Video S1. Iscnt Development.m4v
- Video S2. Ivf Embryo Develpment.m4v
- Video S3. Normal cleavage-iSCNT.mp4
- Video S4. Direct cleavage -iSCNT.mp4
- Video S5. Uneven cleavage-iSCNT.mp4
- Video S6. Normal cleavage-IVF.mp4
- Video S7. Direct cleavage -IVF.mp4
